# Supplementary material for: Aotus nancymaae model predicts human immune response to the placental malaria vaccine candidate VAR2CSA
Source: Lab Anim (NY). 2023 Nov 6;52(12):315–23. doi: 10.1038/s41684-023-01274-2 (PMC10689237; doi:10.1038/s41684-023-01274-2)
Supplement: Supplementary file 3 — Local and systemic reactogenicity. [file 41684_2023_1274_MOESM3_ESM.xlsx]

## Sheet: Vaccination 1
Immunization Number: 1 2 3								Bleed: A B C							Injection Site:	L LEG	R LEG
(CIRCLE ONE IMMUNIZATION, BLEED & INJECTION SITE)
			SKIN COLOR / ERYTHEMA					SKIN EDEMA / MUSCLE INDURATION					MUSCLE NECROSIS
			1hr post vac	1d post vac	4d post vac	7d post vac	14d post vac	1hr post vac	1d post vac	4d post vac	7d post vac	14d post vac	1hr post vac	1d post vac	4d post vac	7d post vac	14d post vac
ANIMAL
NUMBER	SEQ	Cohort#
86452	1	1	0	0	0	0	0	0	0	0	0	0	0	0	0	0	0
86502	2	1	0	0	0	0	0	0	0	0	0	0	0	0	0	0	0
86575	3	1	0	0	0	0	0	0	0	0	0	0	0	0	0	0	0
86417	4	1	0	0	0	0	0	0	0	0	0	0	0	0	0	0	0
86501	5	1	0	0	0	0	0	0	0	0	0	0	0	0	0	0	0
86525	6	1	0	0	0	0	0	0	0	0	0	0	0	0	0	0	0
86523	7	1	0	0	0	0	0	0	0	0	0	0	0	0	0	0	0
86548	8	1	0	0	0	0	0	0	0	0	0	0	0	0	0	0	0
86522	9	1	0	0	0	0	0	0	0	0	0	0	0	0	0	0	0
86596	10	1	0	0	0	0	0	0	0	0	0	0	0	0	0	0	0
86649	11	1	0	0	0	0	0	0	0	0	0	0	0	0	0	0	0
86598	12	1	0	0	0	0	0	0	0	0	0	0	0	0	0	0	0
86638	13	1	0	0	0	0	0	0	0	0	0	0	0	0	0	0	0
86611	14	1	0	0	0	0	0	0	0	0	0	0	0	0	0	0	0
86568	15	1	0	0	0	0	0	0	0	0	0	0	0	0	0	0	0
86465	16	1	0	0	0	0	0	0	0	0	0	0	0	0	0	0	0
86519	17	1	0	0	0	0	0	0	0	0	0	0	0	0	0	0	0
86558	18	1	0	0	0	0	0	0	0	0	0	0	0	0	0	0	0
86512	19	1	0	0	0	0	0	0	0	0	0	0	0	0	0	0	0
86511	20	1	0	0	0	0	0	0	0	0	0	0	0	0	0	0	0
								(SCORING: 0=NONE 1=SLIGHT/MILD 2=MODERATE 3=SEVERE)
			SKIN COLOR / ERYTHEMA					SKIN EDEMA / MUSCLE INDURATION					MUSCLE NECROSIS
			1hr post vac	1d post vac	3d post vac	7d post vac	14d post vac	1hr post vac	1d post vac	3d post vac	7d post vac	14d post vac	1hr post vac	1d post vac	3d post vac	7d post vac	14d post vac
ANIMAL
NUMBER	SEQ	Cohort#
85948	21	2	0	1	0	0	0	0	0	0	1	1	0	0	0	0	0
86536	22	2	0	0	0	0	0	0	0	0	0	1	0	0	0	0	0
86278	23	2	0	0	0	0	0	0	0	0	0	0	0	0	0	0	0
86624	24	2	0	0	0	0	0	0	0	0	0	0	0	0	0	0	0
86151	25	2	0	0	0	0	0	0	0	0	0	0	0	0	0	0	0
86651	26	2	0	0	0	0	0	0	0	0	0	0	0	0	0	0	0
86258	27	2	0	0	0	0	0	0	0	0	1	1	0	0	0	0	0
86263	28	2	0	0	0	0	0	0	0	0	1	1	0	0	0	0	0
86524	29	2	0	0	0	0	0	0	0	0	1	1	0	0	0	0	0
86174	30	2	0	0	0	0	0	0	0	0	0	0	0	0	0	0	0
86495	31	2	0	0	0	0	0	0	0	0	0	1	0	0	0	0	0
86153	32	2	0	0	0	0	0	0	0	0	0	1	0	0	0	0	0
86418	33	2	0	0	0	0	0	0	0	0	0	0	0	0	0	0	0
86618	34	2	0	0	0	0	0	0	0	0	0	1	0	0	0	0	0
86507	35	2	0	0	0	0	0	0	0	0	0	0	0	0	0	0	0
85978	36	2	0	0	0	0	0	0	0	0	1	1	0	0	0	0	0
86369	37	2	0	0	0	0	0	0	0	0	0	0	0	0	0	0	0
86425	38	2	0	0	0	0	0	0	0	0	1	1	0	0	0	0	0
86555	39	2	0	0	0	0	0	0	0	0	1	0	0	0	0	0	0
86576	40	2	0	0	0	0	0	0	0	0	1	1	0	0	0	0	0
								(SCORING: 0=NONE 1=SLIGHT/MILD 2=MODERATE 3=SEVERE)

## Sheet: Vaccination 2
Immunization Number: 1 2 3								Bleed: A B C							Injection Site:	L LEG	R LEG
(CIRCLE ONE IMMUNIZATION, BLEED & INJECTION SITE)
			SKIN COLOR / ERYTHEMA					SKIN EDEMA / MUSCLE INDURATION					MUSCLE NECROSIS
			1hr post vac	1d post vac	4d post vac	7d post vac	14d post vac	1hr post vac	1d post vac	5d post vac	7d post vac	14d post vac	1hr post vac	1d post vac	4d post vac	7d post vac	14d post vac
ANIMAL
NUMBER	SEQ	Cohort#
86452	1	1	0	0		0	0	0	0		0	0	0	0		0	0
86502	2	1	0	0		0	0	0	0		0	0	0	0		0	0
86575	3	1	0	0		0	0	0	0		0	0	0	0		0	0
86417	4	1	0	0		0	0	0	0		0	0	0	0		0	0
86501	5	1	0	0		0	0	0	0		0	0	0	0		0	0
86525	6	1	0	0		0	0	0	0		0	0	0	0		0	0
86523	7	1	0	0		0	0	0	0		0	0	0	0		0	0
86548	8	1	0	0		0	0	0	0		0	0	0	0		0	0
86522	9	1	0	0		0	0	0	0		0	0	0	0		0	0
86596	10	1	0	0		0	0	0	0		0	0	0	0		0	0
86649	11	1	0	0		0	0	0	0		0	0	0	0		0	0
86598	12	1	0	0		0	0	0	0		0	0	0	0		0	0
86638	13	1	0	0		0	0	0	0		0	0	0	0		0	0
86611	14	1	0	0		0	0	0	1	1	1	0	0	0		0	0
86568	15	1	0	0		0	0	0	0		0	0	0	0		0	0
86465	16	1	0	0		0	0	0	0		0	0	0	0		0	0
86519	17	1	0	0		0	0	0	0		0	0	0	0		0	0
86558	18	1	0	0		0	0	0	0		0	0	0	0		0	0
86512	19	1	0	0		0	0	0	0		0	0	0	0		0	0
86511	20	1	0	0		0	0	0	0		0	0	0	0		0	0
								(SCORING: 0=NONE 1=SLIGHT/MILD 2=MODERATE 3=SEVERE)
			SKIN COLOR / ERYTHEMA					SKIN EDEMA / MUSCLE INDURATION					MUSCLE NECROSIS
			1hr post vac	1d post vac	3d post vac	7d post vac	14d post vac	1hr post vac	1d post vac	3d post vac	7d post vac	14d post vac	1hr post vac	1d post vac	3d post vac	7d post vac	14d post vac
ANIMAL
NUMBER	SEQ	Cohort#
85948	21	2	0	0	0	0	0	0	0	1	1	0	0	0	0	0	0
86536	22	2	0	0	0	0	0	0	0	1	0	0	0	0	0	0	0
86278	23	2	0	0	0	0	0	0	0	1	1	0	0	0	0	0	0
86624	24	2	0	0	0	0	0	0	0	0	0	0	0	0	0	0	0
86151	25	2	0	0	0	0	0	0	0	0	0	0	0	0	0	0	0
86651	26	2	0	0	0	0	0	0	0	0	0	0	0	0	0	0	0
86258	27	2	0	0	0	0	0	0	0	1	0	0	0	0	0	0	0
86263	28	2	0	0	0	0	0	0	0	1	1	0	0	0	0	0	0
86524	29	2	0	0	0	0	0	0	0	1	1	0	0	0	0	0	0
86174	30	2	0	0	0	0	0	0	0	0	1	1	0	0	0	0	0
86495	31	2	0	0	0	0	0	0	0	1	1	1	0	0	0	0	0
86153	32	2	0	0	0	0	0	0	0	1	1	0	0	0	0	0	0
86418	33	2	0	0	0	0	0	0	0	0	1	0	0	0	0	0	0
86618	34	2	0	0	0	0	0	0	0	0	1	0	0	0	0	0	0
86507	35	2	0	0	0	0	0	0	0	1	0	0	0	0	0	0	0
85978	36	2	0	0	0	0	0	0	0	1	1	1	0	0	0	0	0
86369	37	2	0	0	0	0	0	0	0	0	0	0	0	0	0	0	0
86425	38	2	0	0	0	0	0	0	0	1	0	0	0	0	0	0	0
86555	39	2	0	0	0	0	0	0	0	0	0	0	0	0	0	0	0
86576	40	2	0	0	0	0	0	0	0	1	1	0	0	0	0	0	0
								(SCORING: 0=NONE 1=SLIGHT/MILD 2=MODERATE 3=SEVERE)

## Sheet: Vaccination 3
Immunization Number: 1 2 3								Bleed: A B C							Injection Site:	L LEG	R LEG
(CIRCLE ONE IMMUNIZATION, BLEED & INJECTION SITE)
			SKIN COLOR / ERYTHEMA					SKIN EDEMA / MUSCLE INDURATION					MUSCLE NECROSIS
			1hr post vac	1d post vac	5d post vac	7d post vac	14d post vac	1hr post vac	1d post vac	5d post vac	7d post vac	14d post vac	1hr post vac	1d post vac	5d post vac	7d post vac	14d post vac
ANIMAL
NUMBER	SEQ	Cohort#
86452	1	1	0	0		0	0	0	0		0	0	0	0		0	0
86502	2	1	0	0		0	0	0	0		0	0	0	0		0	0
86575	3	1	0	0		0	0	0	0		0	0	0	0		0	0
86417	4	1	0	0		0	0	0	0		0	0	0	0		0	0
86501	5	1	0	0		0	0	0	0		0	0	0	0		0	0
86525	6	1	0	0		0	0	0	0		0	0	0	0		0	0
86523	7	1	0	0		0	0	0	0		0	0	0	0		0	0
86548	8	1	0	0		0	0	0	0		0	1	0	0		0	0
86522	9	1	0	0		0	0	0	0		0	0	0	0		0	0
86596	10	1	0	0	0	0	0	0	1	1	1	0	0	0	0	0	0
86649	11	1	0	0		0	0	0	0		0	0	0	0		0	0
86598	12	1	0	0		0	0	0	0		0	0	0	0		0	0
86638	13	1	0	0		0	0	0	0		0	0	0	0		0	0
86611	14	1	0	0	0	0	0	0	1	1	1	1	0	0	0	0	0
86568	15	1	0	0		0	0	0	0		0	0	0	0		0	0
86465	16	1	0	0		0	0	0	0		0	0	0	0		0	0
86519	17	1	0	0		0	0	0	0		0	0	0	0		0	0
86558	18	1	0	0		0	0	0	0		0	0	0	0		0	0
86512	19	1	0	0		0	0	0	0		0	0	0	0		0	0
86511	20	1	0	0		0	0	0	0		0	0	0	0		0	0
								(SCORING: 0=NONE 1=SLIGHT/MILD 2=MODERATE 3=SEVERE)
			SKIN COLOR / ERYTHEMA					SKIN EDEMA / MUSCLE INDURATION					MUSCLE NECROSIS
			1hr post vac	1d post vac	2d post vac	7d post vac	13d post vac	1hr post vac	1d post vac	2d post vac	7d post vac	13d post vac	1hr post vac	1d post vac	2d post vac	7d post vac	13d post vac
ANIMAL
NUMBER	SEQ	Cohort#
85948	21	2	0	0	0	0	0	0	0	0	0	0	0	0	0	0	0
86536	22	2	0	0	0	0	0	0	0	0	1	0	0	0	0	0	0
86278	23	2	0	0	0	0	0	0	0	0	0	0	0	0	0	0	0
86624	24	2	0	0	0	0	0	0	0	0	0	0	0	0	0	0	0
86151	25	2	0	0	0	0	0	0	0	0	0	0	0	0	0	0	0
86651	26	2	0	0	0	0	0	0	0	0	0	0	0	0	0	0	0
86258	27	2	0	0	0	0	0	0	0	0	0	0	0	0	0	0	0
86263	28	2	0	0	0	0	0	0	0	0	1	0	0	0	0	0	0
86524	29	2	0	0	0	0	0	0	1	1	1	0	0	0	0	0	0
86174	30	2	0	0	0	0	0	0	0	0	0	0	0	0	0	0	0
86495	31	2	0	0	0	0	0	0	0	0	0	0	0	0	0	0	0
86153	32	2	0	0	0	0	0	0	0	1	0	0	0	0	0	0	0
86418	33	2	0	0	0	0	0	0	0	0	0	0	0	0	0	0	0
86618	34	2	0	0	0	0	0	0	0	1	0	0	0	0	0	0	0
86507	35	2	0	0	0	0	0	0	0	0	0	0	0	0	0	0	0
85978	36	2	0	0	0	0	0	0	0	1	1	0	0	0	0	0	0
86369	37	2	0	0	0	0	0	0	0	0	0	0	0	0	0	0	0
86425	38	2	0	0	0	0	0	0	0	0	0	0	0	0	0	0	0
86555	39	2	0	0	0	0	0	0	0	0	0	0	0	0	0	0	0
86576	40	2	0	0	0	0	0	0	0	1	0	0	0	0	0	0	0
								(SCORING: 0=NONE 1=SLIGHT/MILD 2=MODERATE 3=SEVERE)
