# Supplementary material for: Aotus nancymaae model predicts human immune response to the placental malaria vaccine candidate VAR2CSA
Source: Lab Anim (NY). 2023 Nov 6;52(12):315–23. doi: 10.1038/s41684-023-01274-2 (PMC10689237; doi:10.1038/s41684-023-01274-2)
Supplement: Supplementary file 4 — Timing of immunization, pregnancy and infection, and parasitological data. [file 41684_2023_1274_MOESM4_ESM.xlsx]

## Sheet: Sheet2
Seq. #	Vac_ID	Nanoparticles	Pregnancy number (P)	Time from D70 to CS2_infection (days)	Parasite and lot used	Wk of Gestation @ time of infection (weeks)	Peripheral Blood PCR @ d3 (parasites/mL)*	Birth Outcome	Gestation at time of birth (weeks)	Peripheral Parasitemia @ birth (avg.of 5 smears)	Peripheral Blood PCR at birth (parasites/mL)*	Placental Parasitemia (avg.of 5 smears)	Placental Blood PCR **
2	PAMVAC	PAMVAC_VLP	P1	330	Pf-CS2 Lot #2	~17	57215	C-section	~18	0.02	61634.6	0.11	Positive
6	PAMVAC	PAMVAC	P2	519	Pf-CS2 Lot #2	~17	6155	C-section	~18	0	1226.6	0.02	Positive
9	PAMVAC	PAMVAC_VLP	N/A	N/A	N/A	N/A	N/A	N/A	N/A	N/A	N/A	N/A	N/A
14	PAMVAC	PAMVAC_VLP	N/A	N/A	N/A	N/A	N/A	N/A	N/A	N/A	N/A	N/A	N/A
21	PAMVAC	N/A	P1	8	Pf-CS2 Lot #3	~17	Positive	C-section	~18	0	nd	0	Positive
24	PAMVAC	PAMVAC	P1	248	Pf-CS2 Lot #3	~17	6134	Natural birth	~18	0	80.42	No sample	No sample
26	PAMVAC	PAMVAC_VLP	N/A	N/A	N/A	N/A	N/A	N/A	N/A	N/A	N/A	N/A	N/A
31	PAMVAC	N/A	P2	346	Pf-CS2 Lot #3	~17	No sample	Stillbirth	~17	0	No sample	No sample	No sample
38	PAMVAC	PAMVAC	P1	121	Pf-CS2 Lot #3	~17	No sample	Natural birth	~17-18	0	787	No sample	No sample
3	PRIMVAC	PAMVAC	P1	119	Pf-CS2 Lot #2	~17	59280.8	C-section	~18	0.01	213338	0.06	Positive
8	PRIMVAC	N/A	N/A	N/A	N/A	N/A	N/A	N/A	N/A	N/A	N/A	N/A	N/A
15	PRIMVAC	PAMVAC-VLP	N/A	N/A	N/A	N/A	N/A	N/A	N/A	N/A	N/A	N/A	N/A
16	PRIMVAC	PAMVAC-VLP	P1	99	Pf-CS2 Lot #2	~17	No sample	Stillbirth	~18	0	1307.6	No sample	Positive
22	PRIMVAC	PAMVAC-VLP	N/A	N/A	N/A	N/A	N/A	N/A	N/A	N/A	N/A	N/A	N/A
27	PRIMVAC	N/A	N/A	N/A	N/A	N/A	N/A	N/A	N/A	N/A	N/A	N/A	N/A
28	PRIMVAC	N/A	P1	212	Pf-CS2 Lot #3	~17	No sample	Natural birth	~17	0	4455.02	No sample	No sample
34	PRIMVAC	PAMVAC	P1	261	Pf-CS2 Lot #3	~17	16984	C-section	~18	0.004	219205	0.011	Positive
37	PRIMVAC	PAMVAC	P1	121	Pf-CS2 Lot #3	~17	1874.17	C-section	~18	0.0075	8.44	0	nd
17	ID1-ID2a_M1010	ID1-ID2a_M1010	P1	50	Pf-CS2 Lot #2	~17	Gave birth d3	Natural birth	~18	0	6056.7	No sample	No sample
32	ID1-ID2a_M1010	N/A	N/A	N/A	N/A	N/A	N/A	N/A	N/A	N/A	N/A	N/A	N/A
33	ID1-ID2a_M1010	ID1-ID2a_M1010_EPA	N/A	N/A	N/A	N/A	N/A	N/A	N/A	N/A	N/A	N/A	N/A
35	ID1-ID2a_M1010	N/A	N/A	N/A	N/A	N/A	N/A	N/A	N/A	N/A	N/A	N/A	N/A
4	ID1-ID2a_M1010	ID1-ID2a_M1010	P1	6	Pf-CS2 Lot #2	~16	Positive	Natural birth	~17	0	7415.28	No sample	No sample
36	ID1-ID2a_M1010	ID1-ID2a_M1010_EPA	P1	381	Pf-CS2 Lot #3	~17	17031	C-section	~18	0	1620.01	0	nd
1	ID1-ID2a_M1010	ID1-ID2a_M1010	N/A	N/A	N/A	N/A	N/A	N/A	N/A	N/A	N/A	N/A	N/A
7	ID1-ID2a_M1010	N/A	P3	364	Pf-CS2 Lot #2	~17	23963	C-section	~18	0.00266667	19.58	0.013	Positive
40	ID1-ID2a_M1010	N/A	N/A	N/A	N/A	N/A	N/A	N/A	N/A	N/A	N/A	N/A	N/A
23	Pfs25	N/A	N/A	N/A	N/A	N/A	N/A	N/A	N/A	N/A	N/A	N/A	N/A
25	Pfs25	N/A	P2	584	Pf-CS2 Lot #3	~17	46724	C-section	~18	0	339726	0.007	Positive
29	Pfs25	N/A	N/A	N/A	N/A	N/A	N/A	N/A	N/A	N/A	N/A	N/A	N/A
30	Pfs25	N/A	N/A	N/A	N/A	N/A	N/A	N/A	N/A	N/A	N/A	N/A	N/A
12	Pfs25	N/A	P2	266	Pf-CS2 Lot #2	~17	No sample	Natural birth	~17-18	0	2155.92	No sample	No sample
18	Pfs25	N/A	N/A	N/A	N/A	N/A	N/A	N/A	N/A	N/A	N/A	N/A	N/A
19	Pfs25	N/A	P3	969	Pf-CS2 Lot #2	~17	2740	C-section	~18	0.01	13904	0.007	Positive
5	Pfs25	N/A	P1	78	Pf-CS2 Lot #2	~17		C-section	~18	0	5712.86	0	Positive
10	Pfs25	N/A	P1	29	Pf-CS2 Lot #2	~16	Missing	C-section	~17	0	21766.1	0.09	Positive
13	Pfs25	N/A	N/A	N/A	N/A	N/A	N/A	N/A	N/A	N/A	N/A	N/A	N/A
20	Pfs25	N/A	P1	121	Pf-CS2 Lot #2	~17	No sample	C-section	~18	0	23.8	0.007	Positive
39	Pfs25	N/A	P1	111	Pf-CS2 Lot #3	~17	Positive	C-section	~18	0	264.72	0	nd
11	Pfs25	N/A	P1	183	Pf-CS2 Lot #2	~17	Postive	Natural birth	~18	0	3.02	No sample	No sample
	Legends
	N/A = not applicable
	nd = not done
	* Housekeeping gene gapdh has been used for data normalization
	** PCR result for placental blood is reported as Postive vs. Negative due to placenta cells contamination that hindered for use of gapdh to determine the parasitemia
