# Supplementary material for: Aotus nancymaae model predicts human immune response to the placental malaria vaccine candidate VAR2CSA
Source: Lab Anim (NY). 2023 Nov 6;52(12):315–23. doi: 10.1038/s41684-023-01274-2 (PMC10689237; doi:10.1038/s41684-023-01274-2)
Supplement: Supplementary file 5 — Source data. [file 41684_2023_1274_MOESM5_ESM.xlsx]

## Sheet: Figure 2a
rPAMVAC-PAM	rPAMVAC-PRIM	rPAMVAC-M1010	rPAMVAC-Pfs25	rPRIMVAC-PAM	rPRIMVAC-PRIM	rPRIMVAC-M1010	rPRIMVAC-Pfs25	rID1-ID2a_M1010-PAM	rID1-ID2a_M1010-PRIM	rID1-ID2a_M1010-M1010	rID1-ID2a_M1010-Pfs25	rPfs25-PAM	rPfs25-PRIM	rPfs25-M1010	rPfs25-Pfs25
1.923	0.719	0.382	0.128	0.801	1.993	0.659	0.129	0.558	1.041	1.424	0.123	0.414	0.158	0.159	2.607
2.299	1.31	0.52	0.16	0.926	2.462	0.825	0.172	0.721	1.552	2.059	0.16	0.233	0.169	0.225	2.57
1.589	1.072	0.314	0.139	0.281	2.324	0.706	0.176	0.257	0.949	1.87	0.145	0.177	0.138	0.151	2.704
2.315	0.78	0.227	0.209	1	2.516	0.508	0.242	0.889	1.139	1.448	0.21	0.12	0.131	0.176	2.42
2.152	0.831	1.557	0.182	0.912	1.876	1.885	0.182	0.995	1.067	2.643	0.181	0.048	0.048	0.204	2.933
2.136	0.588	0.17	0.16	1.231	2.242	0.228	0.183	1.137	0.907	0.783	0.152	0.088	0.078	0.051	2.44
2.153	0.598	0.635	0.131	0.741	2.022	1.051	0.149	0.921	0.543	2.296	0.128	0.098	0.053	0.052	2.711
2.321	0.71	0.697	0.187	0.972	2.115	0.741	0.199	1.172	0.988	2.148	0.195	0.107	0.063	0.073	2.73
2.124	0.411	0.118	0.065	0.622	2.162	0.172	0.064	0.751	1.047	0.663	0.068	0.044	0.049	0.139	0.947
			0.066				0.072				0.071				2.163
			0.086				0.101				0.1				2.283
			0.102				0.178				0.104				1.468
			0.068				0.07				0.072				2.471

## Sheet: Figure 2b
c216851-PAM	c216851-PRIM	c216851-M1010	c216851-Pfs25	CS2-PAM	CS2-PRIM	CS2-M1010	CS2-pfs25	NF54-PAM	NF54-PRIM	NF54-M1010	NF54-Pfs25
1.1148	1.00255	0.987245	0.989796	2.04287	0.872636	0.960908	0.962585	1.66901	2.02465	1.04225	0.989437
1.00255	1.00255	0.997449	1.0051	2.29004	0.838588	1.03153	0.944515	1.00704	7.34859	1.07042	1.02113
0.997449	0.984694	0.984694	1	0.991173	0.900378	1.0034	0.886507	0.978873	6.25352	0.982394	0.96831
1.00255	0.992347	1	0.989796	1.95334	0.96343	1.05801	0.880202	0.989437	8.73944	0.950704	0.876761
1.02551	1.02041	1.01276	1.00255	4.12333	0.948333	1.01333	1.06431	1.09264	1.41962	1.03815	0.933099
1.01531	1.0051	1.01531	1.04592	2.51	0.986667	0.995	1.21816	1.05177	2.20981	1.05995	1.15845
1.07653	1.30867	1.00255	1.01786	2.85	1.04333	1.05167	0.880202	1.0327	1.56131	1.08719	0.922535
0.994898	1.0102	1	0.994898	2.50167	1.11667	0.946667	1.01387	1.00817	4.92643	0.986376	0.943662
1.0051	0.997449	0.997449	1.0051	3.85667	1.05167	1.01667	1.005	1.0109	3.12534	1.0327	1.0327
			1.03061				1.01833				1.06812
			1				0.9				1.01362
			1.01531				1.07667				1.12262
			1				1.03667				1.05177

## Sheet: Figure 2c
CS2-PAM	CS2-PRIM	CS2-M1010	CS2-pfs25	NF54-PAM	NF54-PRIM	NF54-M1010	NF54-Pfs25
13.84	0	0	0.47	0	0	14	0
66.75	0	0	0	0	75	20	4
3.77	0	0	9.12	0	67	0	0
43.03	4.17	0	0	10	41	2	0
9.93	4.23	0	0	15	50	0	13
38.74	0	19.87	0	6	46	15	29
8.05	0	0	0	0	50	22	0
0	0	0	0	0	0	21	11
13.38	5.77	0	6.32	13	54	0	22
			0				21
			0				2
			0.17				0
			0				0
