# Supplementary material for: Aotus nancymaae model predicts human immune response to the placental malaria vaccine candidate VAR2CSA
Source: Lab Anim (NY). 2023 Nov 6;52(12):315–23. doi: 10.1038/s41684-023-01274-2 (PMC10689237; doi:10.1038/s41684-023-01274-2)
Supplement: Supplementary file 6 — Source data. [file 41684_2023_1274_MOESM6_ESM.xlsx]

## Sheet: Fig. 3a
Anti-PAMVAC_D70	rMFI_CS2
1.92293	2.04287
2.29863	2.29004
1.58897	0.991173
2.31513	1.95334
2.15173	4.12333
2.13587	2.51
2.15277	2.85
2.32143	2.50167
2.12377	3.85667

## Sheet: Fig. 3b
Anti-PAMVAC_D70	BIA_CS2
1.92293	8.0505
2.29863	13.3846
1.58897	9.93454
2.31513	38.7363
2.15173	13.842
2.13587	66.7512
2.32143	43.0291
2.12377	0

## Sheet: Fig. 3c
BIA_CS2	rMFI_CS2
8.0505	2.04287
13.3846	2.29004
9.93454	0.991173
38.7363	1.95334
13.842	4.12333
66.7512	2.51
3.77358	2.85
43.0291	2.50167
0	3.85667

## Sheet: Fig. 3d
Anti-PRIMVAC_D70	rMFI_NF54
1.9927	2.02465
2.4622	7.34859
2.32417	6.25352
2.5155	8.73944
1.87637	1.41962
2.11457	4.92643
2.16157	3.12534
2.2416	2.20981
2.02233	1.56131

## Sheet: Fig. 3e
Anti-PRIMVAC_D70	BIA_NF54
1.9927	40.6961
2.4622	50.1941
2.32417	49.6793
2.5155	53.9244
1.87637	0
2.11457	75.3193
2.16157	66.5339
2.2416	45.5246
0.621933	0

## Sheet: Fig. 3f
BIA_NF54	rMFI_NF54
40.6961	2.02465
50.1941	7.34859
49.6793	6.25352
53.9244	8.73944
0	1.41962
75.3193	4.92643
66.5339	3.12534
45.5246	2.20981
0	1.56131
