# Supplementary material for: Aotus nancymaae model predicts human immune response to the placental malaria vaccine candidate VAR2CSA
Source: Lab Anim (NY). 2023 Nov 6;52(12):315–23. doi: 10.1038/s41684-023-01274-2 (PMC10689237; doi:10.1038/s41684-023-01274-2)
Supplement: Supplementary file 7 — Source data. [file 41684_2023_1274_MOESM7_ESM.xlsx]

## Sheet: Fig. 4a
	PAMVAC-monkeys	PAMVAC-monkeys	PAMVAC-monkeys	PAMVAC-monkeys	PAMVAC-monkeys	PAMVAC-monkeys	PAMVAC-monkeys	PRIMVAC-monkeys	PRIMVAC-monkeys	PRIMVAC-monkeys	PRIMVAC-monkeys	PRIMVAC-monkeys	PRIMVAC-monkeys	PRIMVAC-monkeys	ID1-ID2a_M-monkeys	ID1-ID2a_M-monkeys	ID1-ID2a_M-monkeys	ID1-ID2a_M-monkeys	ID1-ID2a_M-monkeys	ID1-ID2a_M-monkeys	ID1-ID2a_M-monkeys	Pfs25-monkeys	Pfs25-monkeys	Pfs25-monkeys	Pfs25-monkeys	Pfs25-monkeys	Pfs25-monkeys	Pfs25-monkeys
D70	0.801	0.926	0.912	1.231	0.972	0.622		1.993	2.516	2.242	2.022	2.162			0.825	0.706	0.508	0.741				0.129	0.172	0.176	0.242	0.199	0.072	0.07
CS2-infection	0.427	0.138	0.989	0.073	0.118	0.271		1.802	3.437	2.216	1.36	1.981			0.251	0.107	0.238	0.117				0.072	0.056	0.086	0.062	0.089	0.06	0.06
Week 4 postpartum	0.62	0.222	0.766	0.579	0.139	0.163		1.82	2.923	2.779	1.531	1.879			0.719	0.095	0.154	0.106				0.069	0.065	0.052	0.067	0.169	0.105	0.077

## Sheet: Fig. 4b
	PAMVAC-monkeys	PAMVAC-monkeys	PAMVAC-monkeys	PAMVAC-monkeys	PAMVAC-monkeys	PAMVAC-monkeys	PAMVAC-monkeys	PRIMVAC-monkeys	PRIMVAC-monkeys	PRIMVAC-monkeys	PRIMVAC-monkeys	PRIMVAC-monkeys	PRIMVAC-monkeys	PRIMVAC-monkeys	ID1-ID2a_M-monkeys	ID1-ID2a_M-monkeys	ID1-ID2a_M-monkeys	ID1-ID2a_M-monkeys	ID1-ID2a_M-monkeys	ID1-ID2a_M-monkeys	ID1-ID2a_M-monkeys	Pfs25-monkeys	Pfs25-monkeys	Pfs25-monkeys	Pfs25-monkeys	Pfs25-monkeys	Pfs25-monkeys	Pfs25-monkeys
D70	1.923	2.299	2.152	2.136	2.321	2.124		0.719	0.78	0.588	0.598	0.411			0.52	0.314	0.227	0.697				0.128	0.16	0.139	0.209	0.187	0.066	0.068
CS2-infection	0.843	0.415	2.527	0.077	0.969	2.337		0.272	0.745	0.348	0.234	0.146			0.183	0.09	0.113	0.1				0.073	0.059	0.077	0.062	0.084	0.076	0.063
Week 4 postpartum	0.932	0.566	2.189	1.172	0.888	1.519		0.305	0.51	0.512	0.262	0.117			0.343	0.071	0.079	0.088				0.066	0.068	0.06	0.062	0.113	0.103	0.069

## Sheet: Fig. 4c
	PAMVAC-monkeys	PAMVAC-monkeys	PAMVAC-monkeys	PAMVAC-monkeys	PAMVAC-monkeys	PAMVAC-monkeys	PAMVAC-monkeys	PRIMVAC-monkeys	PRIMVAC-monkeys	PRIMVAC-monkeys	PRIMVAC-monkeys	PRIMVAC-monkeys	PRIMVAC-monkeys	PRIMVAC-monkeys	ID1-ID2a_M-monkeys	ID1-ID2a_M-monkeys	ID1-ID2a_M-monkeys	ID1-ID2a_M-monkeys	ID1-ID2a_M-monkeys	ID1-ID2a_M-monkeys	ID1-ID2a_M-monkeys	Pfs25-monkeys	Pfs25-monkeys	Pfs25-monkeys	Pfs25-monkeys	Pfs25-monkeys	Pfs25-monkeys	Pfs25-monkeys
D70	0.558	0.721	0.995	1.137	1.172	0.751		1.041	1.139	0.907	0.543	1.047			2.059	1.87	1.448	2.148				0.123	0.16	0.145	0.21	0.195	0.071	0.072
CS2-infection	0.382	0.164	0.686	0.072	0.128	0.223		0.472	1.276	0.421	0.254	0.299			0.658	0.237	1.04	0.283				0.065	0.058	0.064	0.057	0.091	0.063	0.062
Week 4 postpartum	0.446	0.212	0.529	0.274	0.078	0.128		0.504	0.812	0.597	0.321	0.326			2.702	0.222	0.464	0.288				0.077	0.071	nd	0.085	0.164	0.104	0.081

## Sheet: Fig. 4d
	PAMVAC-monkeys	PAMVAC-monkeys	PAMVAC-monkeys	PAMVAC-monkeys	PAMVAC-monkeys	PAMVAC-monkeys	PAMVAC-monkeys	PRIMVAC-monkeys	PRIMVAC-monkeys	PRIMVAC-monkeys	PRIMVAC-monkeys	PRIMVAC-monkeys	PRIMVAC-monkeys	PRIMVAC-monkeys	ID1-ID2a_M-monkeys	ID1-ID2a_M-monkeys	ID1-ID2a_M-monkeys	ID1-ID2a_M-monkeys	ID1-ID2a_M-monkeys	ID1-ID2a_M-monkeys	ID1-ID2a_M-monkeys	Pfs25-monkeys	Pfs25-monkeys	Pfs25-monkeys	Pfs25-monkeys	Pfs25-monkeys	Pfs25-monkeys	Pfs25-monkeys
D70	1.314	0.833	0.865	1.032	1.063	0.853		4.058	10.705	5.135	5.692	6.981			0.955	0.801	0.782	1.256				0.865	0.782	0.788	0.814	0.782	0.814
CS2-infection	1.679	0.853	0.859	1.147	1.122	0.859		4.115	10.526	4.692	5.378	4.09			1.09	1.314	0.833	1.276				0.942	0.827	0.814	0.872	0.936	0.808
Week 4 postpartum	3.013	1.269	0.833	3.487	nd	0.872		5.635	11.526	7.897	5.994	4.301			1.244	0.84	0.827	1.266				1.59	0.872	0.827	0.833	0.917	0.788

## Sheet: Fig. 4e
	PAMVAC-monkeys	PAMVAC-monkeys	PAMVAC-monkeys	PAMVAC-monkeys	PAMVAC-monkeys	PAMVAC-monkeys	PAMVAC-monkeys	PRIMVAC-monkeys	PRIMVAC-monkeys	PRIMVAC-monkeys	PRIMVAC-monkeys	PRIMVAC-monkeys	PRIMVAC-monkeys	PRIMVAC-monkeys	ID1-ID2a_M-monkeys	ID1-ID2a_M-monkeys	ID1-ID2a_M-monkeys	ID1-ID2a_M-monkeys	ID1-ID2a_M-monkeys	ID1-ID2a_M-monkeys	ID1-ID2a_M-monkeys	Pfs25-monkeys	Pfs25-monkeys	Pfs25-monkeys	Pfs25-monkeys	Pfs25-monkeys	Pfs25-monkeys	Pfs25-monkeys
D70	1.402	1.261	1.342	1.595	1.538	1.935		1.508	1.038	1	1.049	1.016			1.162	1.07	1.005	0.99				0.989	1.049	1.032	0.913	0.989	0.984
CS2-infection	1.402	1.081	1.378	1.438	1.285	1.778		1.497	1.076	1.076	1.005	1.054			1.222	1.378	1.005	1.003				1.059	1.076	1.032	0.913	1.032	1
Week 4 postpartum	2.134	1.297	1.333	2.832	nd	1.643		1.995	1.049	2.032	1.032	1.054			1.324	1.032	1.005	0.99				1.324	1.054	1.005	0.882	1.027	0.984

## Sheet: Fig. 4f
	PAMVAC-monkeys	PAMVAC-monkeys	PAMVAC-monkeys	PAMVAC-monkeys	PAMVAC-monkeys	PAMVAC-monkeys	PAMVAC-monkeys	PRIMVAC-monkeys	PRIMVAC-monkeys	PRIMVAC-monkeys	PRIMVAC-monkeys	PRIMVAC-monkeys	PRIMVAC-monkeys	PRIMVAC-monkeys	ID1-ID2a_M-monkeys	ID1-ID2a_M-monkeys	ID1-ID2a_M-monkeys	ID1-ID2a_M-monkeys	ID1-ID2a_M-monkeys	ID1-ID2a_M-monkeys	ID1-ID2a_M-monkeys	Pfs25-monkeys	Pfs25-monkeys	Pfs25-monkeys	Pfs25-monkeys	Pfs25-monkeys	Pfs25-monkeys	Pfs25-monkeys
D70	0	13	0	0	9.7	0		41	54	46	50	67			0	21	14	15				11	22	0	13	2	4	0
CS2 pre-inoculation	20	59.5	95	0	69.33	20.33		73.67	69	53	4	58.67			0	4.5	5.49	99.5				0	5.5	8.39	28	0	0	0
Week 4 postpartum	0	31.33	29.5	2.33	0	17.33		61.67	53.67	66	12	54			0	4.5	0	3.5				16	24	0	0	0	26.36	0

## Sheet: Fig. 4g
	PAMVAC-monkeys	PAMVAC-monkeys	PAMVAC-monkeys	PAMVAC-monkeys	PAMVAC-monkeys	PAMVAC-monkeys	PAMVAC-monkeys	PRIMVAC-monkeys	PRIMVAC-monkeys	PRIMVAC-monkeys	PRIMVAC-monkeys	PRIMVAC-monkeys	PRIMVAC-monkeys	PRIMVAC-monkeys	ID1-ID2a_M-monkeys	ID1-ID2a_M-monkeys	ID1-ID2a_M-monkeys	ID1-ID2a_M-monkeys	ID1-ID2a_M-monkeys	ID1-ID2a_M-monkeys	ID1-ID2a_M-monkeys	Pfs25-monkeys	Pfs25-monkeys	Pfs25-monkeys	Pfs25-monkeys	Pfs25-monkeys	Pfs25-monkeys	Pfs25-monkeys
D70	8.05	13.38	13.84	66.75	43.03	0		4.17	5.77	0	0	0			0	0	0	19.87				0	6.32	0	0	0	0	0.17
CS2 pre-inoculation	19.5	35.5	93.3333	78	61.5	57.5		0	1	3.5	24	4			0	32.6	8.95353	78.6667				0	0	17.3573	11.5	0	6.16187	0
Week 4 postpartum	3	40	47	78	0	35.5		0	1.5	7	5.5	14			0	33.24	26.8068	10				0	0	19.1	0	9	24.077	1
