# Supplementary material for: Aotus nancymaae model predicts human immune response to the placental malaria vaccine candidate VAR2CSA
Source: Lab Anim (NY). 2023 Nov 6;52(12):315–23. doi: 10.1038/s41684-023-01274-2 (PMC10689237; doi:10.1038/s41684-023-01274-2)
Supplement: Supplementary file 8 — Source data. [file 41684_2023_1274_MOESM8_ESM.xlsx]

## Sheet: Fig. 5a
BIA_NF54	BIA_CS2
14.1344	0
19.5316	0
0	0
1.83226	0
0	0
15.1057	19.8685
22.0856	0
21.0822	0
0	0
0	8.0505
12.5184	13.3846
15.0462	9.93454
6.05759	38.7363
0	13.842
0	66.7512
0	3.77358
9.70624	43.0291
0	0
0	0.468747
4.12458	0
0	0
0	0
13.4622	0
28.8043	0
0	0
10.6821	0
21.8315	6.31925
20.7773	0
2.49858	0
0	0.174567
0	0
40.6961	4.1652
50.1941	4.22819
49.6793	0
53.9244	5.77118
0	0
75.3193	0
66.5339	0
45.5246	0
0	0

## Sheet: Fig. 5b
BIA_NF54	BIA_CS2
5.4866	8.95353
0	0
99.5	78.6667
4.5	32.6
20	19.5
59.5	35.5
95	93.3333
0	78
69.3333	61.5
20.3333	57.5
0	6.16187
28	11.5
0	0
5.5	0
0	0
0	0
8.38804	17.3573
73.6667	0
69	1
58.6667	4
53	3.5
5.37821	24

## Sheet: Fig. 5c
BIA_NF54	BIA_CS2
0	26.8069
0	0
3.5	10
4.5	33.24
0	3
31.3333	40
29.5	47
2.33333	78
0	0
17.3333	35.5
26.3605	24.077
0	0
16	0
24	0
0	9
0	1
0	19.1
61.6667	0
53.6667	1.5
54	14
66	7
12	5.5

## Sheet: Fig. 5d
rMFI_NF54	rMFI_CS2
0.950704	1.05801
1.03815	1.01333
1.05995	0.995
1.08719	1.05167
1.07042	1.03153
0.986376	0.946667
1.04225	0.960908
0.982394	1.0034
1.0327	1.01667
1.66901	2.04287
1.00704	2.29004
0.978873	0.991173
0.989437	1.95334
1.09264	4.12333
1.05177	2.51
1.0327	2.85
1.00817	2.50167
1.0109	3.85667
1.0327	1.005
1.06812	1.01833
1.01362	0.9
1.12262	1.07667
0.876761	0.880202
1.15845	1.21816
0.922535	0.880202
0.989437	0.962585
1.02113	0.944515
0.933099	1.06431
0.943662	1.01387
1.05177	1.03667
0.96831	0.886507
2.02465	0.872636
7.34859	0.838588
6.25352	0.900378
8.73944	0.96343
1.41962	0.948333
4.92643	1.11667
3.12534	1.05167
2.20981	0.986667
1.56131	1.04333

## Sheet: Fig. 5e
rMFI_NF54	rMFI_CS2
0.833333	1.00541
1.08974	1.22162
1.27564	1.0032
1.3141	1.37838
1.67949	1.40158
0.852564	1.08108
0.858974	1.37838
1.14744	1.43784
1.12167	1.28526
0.858974	1.77838
0.871795	0.913386
0.942308	1.05946
0.826923	1.07568
0.935897	1.03243
0.807692	1
0.814103	1.03243
4.11538	1.4973
10.5256	1.07568
4.08974	1.05405
4.69231	1.07568
5.37821	1.00541

## Sheet: Fig. 5f
rMFI_NF54	rMFI_CS2
0.826923	1.00541
1.24359	1.32432
1.26603	0.990385
0.839744	1.03243
3.01282	2.13386
1.26923	1.2973
0.833333	1.33333
3.48718	2.83243
0.871795	1.64324
0.833333	0.88189
1.58974	1.32432
0.871795	1.05405
0.916667	1.02703
0.788462	0.983784
0.826923	1.00541
5.63462	1.99459
11.5256	1.04865
4.30128	1.05405
7.89744	2.03243
5.99359	1.03243
