# Supplementary material for: Aotus nancymaae model predicts human immune response to the placental malaria vaccine candidate VAR2CSA
Source: Lab Anim (NY). 2023 Nov 6;52(12):315–23. doi: 10.1038/s41684-023-01274-2 (PMC10689237; doi:10.1038/s41684-023-01274-2)
Supplement: Supplementary file 9 — Source data. [file 41684_2023_1274_MOESM9_ESM.xlsx]

## Sheet: Fig. 6a
	PAMVAC-monkeys-VLP	PAMVAC-monkeys-VLP	PAMVAC-monkeys-VLP	PAMVAC-monkeys-VLP	PAMVAC-monkeys-Mono	PAMVAC-monkeys-Mono	PAMVAC-monkeys-Mono	PAMVAC-monkeys-Mono	PRIMVAC-monkeys-VLP	PRIMVAC-monkeys-VLP	PRIMVAC-monkeys-VLP	PRIMVAC-monkeys-VLP	PRIMVAC-monkeys-Monomer	PRIMVAC-monkeys-Monomer	PRIMVAC-monkeys-Monomer	PRIMVAC-monkeys-Monomer	ID1-ID2a_M-monkeys-EPA	ID1-ID2a_M-monkeys-EPA	ID1-ID2a_M-monkeys-EPA	ID1-ID2a_M-monkeys-EPA	ID1-ID2a_M-monkeys-Monomer	ID1-ID2a_M-monkeys-Monomer	ID1-ID2a_M-monkeys-Monomer	ID1-ID2a_M-monkeys-Monomer
Pre-bleed		0.585	0.198	0.58	0.414	0.27	0.665		0.133	0.194	0.143		0.101	0.266	0.11		0.067	0.07			0.094	0.134	0.069
D+14		3.954	1.907	3.957	3.958	3.846	3.959		2.897	3.958	3.491		1.842	3.769	3.137		2.08	3.386			2.472	3.325	0.438
D+56		3.959	1.277	3.775	3.958	2.838	3.535		2.594	3.449	2.404		1.177	2.625	1.61		0.318	1.774			1.825	1.925	0.168

## Sheet: Fig. 6b
	PAMVAC-monkeys-VLP	PAMVAC-monkeys-VLP	PAMVAC-monkeys-VLP	PAMVAC-monkeys-VLP	PAMVAC-monkeys-Mono	PAMVAC-monkeys-Mono	PAMVAC-monkeys-Mono	PAMVAC-monkeys-Mono	PRIMVAC-monkeys-VLP	PRIMVAC-monkeys-VLP	PRIMVAC-monkeys-VLP	PRIMVAC-monkeys-VLP	PRIMVAC-monkeys-Monomer	PRIMVAC-monkeys-Monomer	PRIMVAC-monkeys-Monomer	PRIMVAC-monkeys-Monomer	ID1-ID2a_M-monkeys-EPA	ID1-ID2a_M-monkeys-EPA	ID1-ID2a_M-monkeys-EPA	ID1-ID2a_M-monkeys-EPA	ID1-ID2a_M-monkeys-Monomer	ID1-ID2a_M-monkeys-Monomer	ID1-ID2a_M-monkeys-Monomer	ID1-ID2a_M-monkeys-Monomer
Pre-bleed	0.152	0.099	0.064	0.189	0.194	0.092	0.097		0.635	2.029	0.474		0.635	1.902	0.456		0.066	0.098			0.108	0.084	0.091
D+14	1.586	1.679	0.12	2.747	2.814	1.378	1.022		2.765	3.562	2.93		1.832	2.878	2.687		2.037	2.719			2.46	2.868	1.174
D+56	0.83	2.012	0.153	2.524	3.148	1.046	0.566		3.451	3.633	2.625		1.884	2.956	2.201		0.92	2.099			2.3	2.968	1.119

## Sheet: Fig. 6c
	PAMVAC-PAMVACCLP	PAMVAC-PAMVACCLP	PAMVAC-PAMVACCLP	PAMVAC-PAMVACCLP	PAMVAC-PAMVAC	PAMVAC-PAMVAC	PAMVAC-PAMVAC	PAMVAC-PAMVAC	PRIMVAC-PAMVACCLP	PRIMVAC-PAMVACCLP	PRIMVAC-PAMVACCLP	PRIMVAC-PAMVACCLP	PRIMVAC-PAMVAC	PRIMVAC-PAMVAC	PRIMVAC-PAMVAC	PRIMVAC-PAMVAC	ID1-ID2a_M-ID1-ID2a_MEPA	ID1-ID2a_M-ID1-ID2a_MEPA	ID1-ID2a_M-ID1-ID2a_MEPA	ID1-ID2a_M-ID1-ID2a_MEPA	ID1-ID2a_M-D1-ID2a_M	ID1-ID2a_M-D1-ID2a_M	ID1-ID2a_M-D1-ID2a_M	ID1-ID2a_M-D1-ID2a_M
Pre-bleed	0.094	0.093	0.066	0.137	0.094	0.074	0.086		0.105	0.25	0.158		0.139	0.253	0.106		0.086	0.143			0.256	0.116	0.096
D+14	0.964	2.385	0.152	2.244	2.657	1.033	0.73		1.704	3.274	2.822		1.447	3.229	1.945		3.131	3.801			3.497	3.849	3.171
D+56	0.3	2.911	0.168	1.88	1.959	0.897	0.433		2.385	3.304	2.54		1.239	2.568	1.392		0.849	3.211			3.03	3.959	2.525

## Sheet: Fig. 6d
	PAMVAC-monkeys-VLP	PAMVAC-monkeys-VLP	PAMVAC-monkeys-VLP	PAMVAC-monkeys-VLP	PAMVAC-monkeys-Mono	PAMVAC-monkeys-Mono	PAMVAC-monkeys-Mono	PAMVAC-monkeys-Mono	PRIMVAC-monkeys-VLP	PRIMVAC-monkeys-VLP	PRIMVAC-monkeys-VLP	PRIMVAC-monkeys-VLP	PRIMVAC-monkeys-Monomer	PRIMVAC-monkeys-Monomer	PRIMVAC-monkeys-Monomer	PRIMVAC-monkeys-Monomer	ID1-ID2a_M-monkeys-EPA	ID1-ID2a_M-monkeys-EPA	ID1-ID2a_M-monkeys-EPA	ID1-ID2a_M-monkeys-EPA	ID1-ID2a_M-monkeys-Monomer	ID1-ID2a_M-monkeys-Monomer	ID1-ID2a_M-monkeys-Monomer	ID1-ID2a_M-monkeys-Monomer
Pre-bleed	1.95947	0.853767	1.15063	1.39342	0.923392	1.17334	2.13557		0.832338	1.10875	0.838175		2.56518	2.78061	1.30968		0.835611	0.987222			0.884766	1.43474	0.883118
D+14	2.54129	1.63139	4.56123	2.75733	3.93585	4.69557	2.78089		0.825813	1.0941	0.861001		2.13207	2.56601	1.40168		0.857499	0.972755			0.872404	1.45498	0.888476
D+56	2.05882	1.48912	5.00085	2.20009	2.74522	3.73831	2.13182		1.01717	1.81588	0.871695		2.15836	2.49801	1.31667		0.853309	0.962291			0.837466	1.45335	0.856102

## Sheet: Fig. 6e
	PAMVAC-monkeys-VLP	PAMVAC-monkeys-VLP	PAMVAC-monkeys-VLP	PAMVAC-monkeys-VLP	PAMVAC-monkeys-Mono	PAMVAC-monkeys-Mono	PAMVAC-monkeys-Mono	PAMVAC-monkeys-Mono	PRIMVAC-monkeys-VLP	PRIMVAC-monkeys-VLP	PRIMVAC-monkeys-VLP	PRIMVAC-monkeys-VLP	PRIMVAC-monkeys-Monomer	PRIMVAC-monkeys-Monomer	PRIMVAC-monkeys-Monomer	PRIMVAC-monkeys-Monomer	ID1-ID2a_M-monkeys-EPA	ID1-ID2a_M-monkeys-EPA	ID1-ID2a_M-monkeys-EPA	ID1-ID2a_M-monkeys-EPA	ID1-ID2a_M-monkeys-Monomer	ID1-ID2a_M-monkeys-Monomer	ID1-ID2a_M-monkeys-Monomer	ID1-ID2a_M-monkeys-Monomer
Pre-bleed	1.58253	0.949786	0.950189	1.03353	0.968356	1.0706	1.24988		0.993078	1.58381	0.907459		1.93077	1.21812	1.09509		0.93935	1.13553			1.03037	1.25189	1.00501
D+14	1.44522	0.956691	1.03427	1.02316	0.941338	1.14634	1.03028		1.05957	1.67773	0.987245		1.75291	1.21757	1.14842		0.957867	1.10142			0.985415	1.30808	1.01969
D+56	1.34355	0.96741	1.02134	0.995858	0.940498	1.11299	0.98545		1.05535	1.55674	0.951003		1.77431	1.14635	1.08043		0.938767	1.0662			0.998557	1.30143	0.988645

## Sheet: Fig. 6f
	PAMVAC-monkeys-VLP	PAMVAC-monkeys-VLP	PAMVAC-monkeys-VLP	PAMVAC-monkeys-VLP	PAMVAC-monkeys-Mono	PAMVAC-monkeys-Mono	PAMVAC-monkeys-Mono	PAMVAC-monkeys-Mono	PRIMVAC-monkeys-VLP	PRIMVAC-monkeys-VLP	PRIMVAC-monkeys-VLP	PRIMVAC-monkeys-VLP	PRIMVAC-monkeys-Monomer	PRIMVAC-monkeys-Monomer	PRIMVAC-monkeys-Monomer	PRIMVAC-monkeys-Monomer	ID1-ID2a_M-monkeys-EPA	ID1-ID2a_M-monkeys-EPA	ID1-ID2a_M-monkeys-EPA	ID1-ID2a_M-monkeys-EPA	ID1-ID2a_M-monkeys-Monomer	ID1-ID2a_M-monkeys-Monomer	ID1-ID2a_M-monkeys-Monomer	ID1-ID2a_M-monkeys-Monomer
Pre-bleed	0	0	18.83	16.33	0	0	0.08		0	0	3.27		11.16	4.54	13.62		9.7	0	5.76		0	6.37
D+14	0	4.76	11.72	16.53	0	18.51	10.18		25.45	4.63	13.04		0	9.08	24.62		20.23	3.75	5.38		0	0.53

## Sheet: Fig. 6g
	PAMVAC-monkeys-VLP	PAMVAC-monkeys-VLP	PAMVAC-monkeys-VLP	PAMVAC-monkeys-VLP	PAMVAC-monkeys-Mono	PAMVAC-monkeys-Mono	PAMVAC-monkeys-Mono	PAMVAC-monkeys-Mono	PRIMVAC-monkeys-VLP	PRIMVAC-monkeys-VLP	PRIMVAC-monkeys-VLP	PRIMVAC-monkeys-VLP	PRIMVAC-monkeys-Monomer	PRIMVAC-monkeys-Monomer	PRIMVAC-monkeys-Monomer	PRIMVAC-monkeys-Monomer	ID1-ID2a_M-monkeys-EPA	ID1-ID2a_M-monkeys-EPA	ID1-ID2a_M-monkeys-EPA	ID1-ID2a_M-monkeys-EPA	ID1-ID2a_M-monkeys-Monomer	ID1-ID2a_M-monkeys-Monomer	ID1-ID2a_M-monkeys-Monomer	ID1-ID2a_M-monkeys-Monomer
Pre-bleed	0	0	0	20.55	0	17	0		11	33.74	8		8	1.21	0		0	0	0		0	0
D+14	0	7	0	0	0	4	0		24	44.07	4		6	0.91	0		0	0	11		0	0
